# Supplementary material for: Molecular cytogenetic characterisation of Elytrigia ×mucronata, a natural hybrid of E. intermedia and E. repens (Triticeae, Poaceae)
Source: BMC Plant Biol. 2019 May 31;19:230. doi: 10.1186/s12870-019-1806-y (PMC6544950; doi:10.1186/s12870-019-1806-y)
Supplement: Supplementary file 1 — Table S1. Theoretical patterns of rDNA loci in hexaploid (2n = 6x), heptaploid (2n = 7x), and nonaploid (2n = 9x) cytotypes of E. ×mucronata hybrids. Observed values of rDNA loci for the parental species and expected values for the investigated E. ×mucronata cytotypes. (XLSX 12 kb) [file 12870_2019_1806_MOESM1_ESM.xlsx]

## Sheet: List1
Additional file 1: Table S1 Theoretical patterns of rDNA loci in hexaploid (2n = 6x), heptaploid (2n = 7x), and nonaploid (2n = 9x) cytotypes from hybrid E. × mucronata.
	Total			Pseudoroegneria			Hordeum			Dasypyrum			Aegilops
	45S	5S	45S+5S	45S	5S	45S+5S	45S	5S	45S+5S	45S	5S	45S+5S	45S	5S	45S+5S
observed
E. repens (2n)	8	8	4	7	6	4	1	2	0
E. intermedia (2n)	5 or 7	9-10	5-6	1-2	3-4	1-2				0-2	2	0	3-4	4-5	3-4
expected
E. repens (n)	3-5	4	2	3-4	3	2	0-1	1	0
E. intermedia (n)	1-4	3-6	1-3	0-1	1-2	0-1				0-1	1	0	1-2	1-3	1-2
expected
6x hybrid [n (rep) + n (int)]	4-9	7-10	3-5	3-5	4-5	2-3	0-1	1	0	0-1	1	0	1-2	1-3	1-2
7x hybrid (extra St from E. rep)1	>4-9	>7-10	>3-5	>3-5	>3	>2	0-1	1	0	0-1	1	0	1-2	1-3	1-2
7x hybrid (extra St from E. int)	5-10	9-12	4-6	4-6	6-7	3-4	0-1	1	0	0-1	1	0	1-2	1-3	1-2
9x hybrid [2n (rep) + n (int)]	9-12	11-14	5-7	7-8	7-8	4-5	1	2	0	0-1	1	0	1-2	1-3	1-2
9x hybrid [2n (int) + n (rep)]	7-13	13-15	6-8	4-6	6-7	3-4	0-1	1	0	0-2	2	0	3-4	4-5	3-4
9x hybrid [2n (hyb) + n (rep)]	7-14	11-14	5-7	6-9	7-8	4-5	0-2	2	0	0-1	1	0	1-2	1-3	1-2
9x hybrid [2n (hyb) + n (int)]	5-13	10-16	4-8	3-6	5-7	2-4	0-1	1	0	0-2	2	0	2-4	2-6	2-4
Observed values for parental species have been taken from [18] and [20]. Only the data on the 5S are unpublished data from V. Mahelka and D. Kopecký. 45S+5S: co-localisation of rDNA sites on the same chromosome arm.
1 It is unclear how many rDNA loci the extra St-chromosomes harbour.
The observed data on E. repens and E. intermedia are based on four specimens from the Czech Republic.
